# Supplementary material for: Seasonal and Long-Term Population Dynamics of the Peach Fruit Fly in Egypt
Source: Insects. 2025 Mar 21;16(4):332. doi: 10.3390/insects16040332 (PMC12027540; doi:10.3390/insects16040332)
Supplement: Supplementary file 1 [file insects-16-00332-s001.zip]

Archive with 3 entries (2 files):
- Supplementary materials/
- Supplementary materials/Table_S1.xlsx
- Supplementary materials/Table_S2.xlsx
