# Supplementary material for: Seasonal and Long-Term Population Dynamics of the Peach Fruit Fly in Egypt
Source: Insects. 2025 Mar 21;16(4):332. doi: 10.3390/insects16040332 (PMC12027540; doi:10.3390/insects16040332)
Supplement: Supplementary file 1 [file insects-16-00332-s001.zip › Supplementary materials/Table_S1.xlsx]

## Sheet: Sheet1
Table S1. Weekly trap counts of peach fly in Sohag (n=4 traps; 11-year period) and Ismailia (n=214 traps; 3-year period) Governorates
Sohag	Year	January				February				March				April				May				June				July				August				September				October				November				December
		1st w	2nd w	3rd w	4th w	1st w	2nd w	3rd w	4th w	1st w	2nd w	3rd w	4th w	1st w	2nd w	3rd w	4th w	1st w	2nd w	3rd w	4th w	1st w	2nd w	3rd w	4th w	1st w	2nd w	3rd w	4th w	1st w	2nd w	3rd w	4th w	1st w	2nd w	3rd w	4th w	1st w	2nd w	3rd w	4th w	1st w	2nd w	3rd w	4th w	1st w	2nd w	3rd w	4th w
	2013	0	0	0	0	0	0	0	0	4	0	72	40	88	116	36	144	116	116	120	172	8	16	20	40	52	68	84	72	60	12	8	12	12	12	8	4	0	0	0	40	220	172	116	88	84	92	4	0
	2014	8	0	4	12	4	0	4	4	4	0	0	0	0	0	0	0	0	0	0	20	28	48	24	36	32	12	64	24	24	0	0	0	0	0	8	0	24	32	0	20	40	40	48	36	36	24	24	20
	2015	0	0	0	0	0	0	0	0	0	4	8	20	8	0	8	0	4	4	4	4	0	4	4	0	4	4	0	12	4	4	8	4	8	464	368	316	216	280	320	116	84	68	36	48	32	20	20	4
	2016	4	0	4	0	0	0	0	0	0	0	0	0	0	0	16	8	8	8	12	12	8	4	8	16	8	4	16	16	8	20	8	12	4	0	4	272	248	280	188	140	136	136	64	32	8	4	0	8
	2017	12	4	8	0	0	0	0	0	0	0	0	0	0	0	0	0	0	0	8	0	8	0	4	4	12	4	0	0	0	0	4	16	4	24	16	32	68	196	144	144	108	128	108	44	20	32	16	32
	2018	16	4	12	0	0	0	0	0	0	0	0	0	4	4	4	4	8	4	8	4	8	8	12	4	12	16	12	8	40	32	36	32	180	140	160	120	200	152	168	140	100	80	120	80	32	28	32	28
	2019	8	4	8	4	0	4	0	4	4	8	4	4	4	4	8	4	8	8	8	4	12	8	12	8	16	16	16	12	40	36	40	36	180	160	140	140	200	160	180	140	120	100	100	80	32	32	36	28
	2020	4	8	4	4	4	4	0	0	8	4	8	4	4	8	4	4	8	8	12	4	12	16	12	8	20	16	20	16	32	48	40	36	180	160	160	140	200	168	180	140	120	100	120	80	36	32	32	32
	2021	0	8	4	4	4	0	0	4	8	4	8	4	8	8	12	4	12	16	12	8	20	16	20	16	32	28	32	28	20	56	52	32	64	140	208	96	148	200	208	140	116	100	84	144	48	28	24	40
	2022	8	8	4	0	4	0	4	0	0	0	12	20	8	4	8	4	12	8	8	8	16	16	16	12	28	24	28	20	24	60	40	32	80	168	128	228	148	152	248	236	144	160	260	64	36	24	32	24
	2023	8	8	0	4	8	0	4	0	0	0	12	16	8	8	8	4	12	8	12	8	16	16	20	12	32	28	28	24	48	40	44	36	200	180	180	220	180	200	160	140	120	120	100	40	32	36	32	24
Ismailia	2016	964	1070	798	856	1284	1070	1070	856	1284	856	1070	856	428	642	856	378	856	1070	856	1070	856	1712	1070	1498	1498	1284	1926	2140	2782	3210	2782	4922	5136	4494	7490	5562	7918	7918	8132	4922	3210	4708	2782	5350	3852	3424	2354	4708
	2017	642	428	428	214	107	428	214	428	642	428	214	214	428	214	428	856	214	428	428	214	214	428	428	642	856	1284	1284	1926	2140	3210	3424	3638	2782	4708	3638	4708	5992	6420	5136	4708	4280	4280	5778	4922	3424	2354	1926	2726
	2018	2140	1345	694	534	856	1070	1498	1070	2140	1712	1926	2140	1498	1498	1926	1712	1712	1498	1926	1712	1926	1712	2140	2782	3424	4066	3210	4066	5136	6848	5992	5992	5778	4066	4494	5350	5778	5992	2568	1926	1498	3638	2996	1498	1712	2568	2996	1284
