# Supplementary material for: Seasonal and Long-Term Population Dynamics of the Peach Fruit Fly in Egypt
Source: Insects. 2025 Mar 21;16(4):332. doi: 10.3390/insects16040332 (PMC12027540; doi:10.3390/insects16040332)
Supplement: Supplementary file 1 [file insects-16-00332-s001.zip › Supplementary materials/Table_S2.xlsx]

## Sheet: Weather data
Table S2. Climate variables measured at the investigated localities in Sohag and Ismailia Governorates (2013-2023)
Date	Sohag					Ismailia
	Minim_temp (°C)	Maxim_temp (°C)	Aver_temp (°C)	Total Precipitation (mm)	RH%	Minim_temp (°C)	Maxim_temp (°C)	Aver_temp (°C)	Total Precipitation (mm)	RH%
2013_01	8	22	15	0	43.75	10	21	15.5	13	56.75
2013_02	10	24	17	0.8	33.81	11	23	17	4	56.81
2013_03	14	29	21.5	0	23.38	14	27	20.5	0.8	49.19
2013_04	16	32	24	0	22.44	15	28	21.5	2.8	51.38
2013_05	23	38	30.5	0	17.44	20	34	27	1.1	45.06
2013_06	23	39	31	0	19.25	21	35	28	0	47.38
2013_07	24	37	30.5	0	25.44	23	35	29	0	52.25
2013_08	23	37	30	0	23.31	23	35	29	0	53.06
2013_09	21	36	28.5	0	28.75	22	33	27.5	0	57
2013_10	16	32	24	0	34.12	18	29	23.5	1.4	59.75
2013_11	14	29	21.5	0	38.56	17	28	22.5	1.9	62.62
2013_12	9	23	16	0	46.62	10	21	15.5	8.4	58.62
2014_01	8	22	15	0	42.38	10	21	15.5	8.5	62.81
2014_02	9	24	16.5	5	38.69	11	23	17	10.5	65.5
2014_03	13	27	20	0	28.69	13	25	19	4.3	57
2014_04	18	34	26	0	20.06	16	29	22.5	1.2	52.94
2014_05	22	37	29.5	0	20.44	19	32	25.5	2	47.5
2014_06	23	39	31	0	20.12	21	35	28	0	47.88
2014_07	25	38	31.5	0	21.88	23	35	29	0	51.06
2014_08	24	37	30.5	0	23.06	24	36	30	0	53.38
2014_09	22	36	29	0	28.94	22	33	27.5	0	56.06
2014_10	18	33	25.5	0	32.31	19	30	24.5	2.7	57.5
2014_11	13	28	20.5	0	43.38	15	26	20.5	14.1	64.31
2014_12	10	25	17.5	0	46.81	12	23	17.5	1.6	61.19
2015_01	7	21	14	0	43.62	9	19	14	9.3	56.88
2015_02	9	23	16	1.1	35.31	10	21	15.5	3.9	54.25
2015_03	14	29	21.5	0	28.19	13	26	19.5	3	58.5
2015_04	15	31	23	0	22.5	13	27	20	4.3	53.25
2015_05	22	38	30	0	19.25	19	32	25.5	0.7	50.38
2015_06	23	39	31	0	22.75	20	33	26.5	0	52.75
2015_07	25	38	31.5	0	21.44	23	35	29	0	50.25
2015_08	25	39	32	0	23.62	24	36	30	0	52.62
2015_09	23	38	30.5	0	23.81	24	35	29.5	0	57.06
2015_10	20	35	27.5	0	34.81	20	32	26	8.4	63.38
2015_11	14	29	21.5	0	47.25	16	27	21.5	6.8	66.38
2015_12	8	21	14.5	0	52.62	9	20	14.5	3.6	68.06
2016_01	7	20	13.5	0	49.12	9	19	14	9.2	66.75
2016_02	10	25	17.5	0.8	37.31	12	24	18	2.5	58.94
2016_03	14	28	21	0	29.31	14	26	20	4.1	53.19
2016_04	19	35	27	0	18.25	17	30	23.5	2.2	47.44
2016_05	22	37	29.5	0	19.69	19	32	25.5	0.7	45.69
2016_06	25	41	33	0	17	22	36	29	0	44.69
2016_07	25	38	31.5	0	24.06	24	36	30	0	51.5
2016_08	24	38	31	0	25.44	24	36	30	0	55.31
2016_09	22	36	29	0	29.75	22	33	27.5	0	57.75
2016_10	19	34	26.5	0	36.19	20	31	25.5	6.5	66.69
2016_11	15	29	22	0	38.75	16	26	21	1.4	58.12
2016_12	8	21	14.5	0	55.56	9	20	14.5	3.7	68.31
2017_01	7	21	14	0	44.38	8	19	13.5	3	67.06
2017_02	7	22	14.5	0.8	40.62	9	21	15	4.9	66.81
2017_03	12	27	19.5	0	30.75	12	25	18.5	1	59.31
2017_04	17	33	25	0	22.31	15	28	21.5	3.4	53.31
2017_05	21	38	29.5	0	19.62	18	32	25	0.5	48.38
2017_06	24	40	32	0	19.88	22	35	28.5	0	50.88
2017_07	26	39	32.5	0	21.81	24	36	30	0	50.75
2017_08	25	38	31.5	0	25.25	24	36	30	0	53.62
2017_09	22	36	29	0	27.06	22	33	27.5	0	58.44
2017_10	17	32	24.5	0	34.19	19	30	24.5	1.9	60.25
2017_11	13	27	20	0	42.56	15	26	20.5	2.3	65.94
2017_12	11	25	18	0	48.19	12	23	17.5	1.2	62
2018_01	8	21	14.5	0	50.12	10	20	15	13.2	69.19
2018_02	11	26	18.5	1	33.06	13	24	18.5	3.8	56.75
2018_03	15	30	22.5	0	21.56	14	28	21	2	49.94
2018_04	18	33	25.5	0	23.06	16	29	22.5	13.5	53.31
2018_05	24	39	31.5	0	20.31	21	33	27	0.9	48.5
2018_06	24	41	32.5	0	20.75	22	35	28.5	0	48.94
2018_07	25	38	31.5	0	23.56	24	36	30	0	50.75
2018_08	24	38	31	0	26.31	24	36	30	0	56.19
2018_09	22	37	29.5	0	29.06	23	34	28.5	0	59.19
2018_10	19	33	26	0	32.5	20	30	25	3.5	57.69
2018_11	14	27	20.5	0	41.62	16	26	21	10	63.5
2018_12	9	23	16	0	55.31	11	21	16	6.5	65.62
2019_01	6	20	13	0	38.25	8	19	13.5	8	53.69
2019_02	9	23	16	3.7	42	10	21	15.5	10.4	59.69
2019_03	11	26	18.5	0	31.06	11	23	17	2.4	60.94
2019_04	16	31	23.5	0	25.06	14	26	20	3.4	53.38
2019_05	22	39	30.5	0	14.62	19	34	26.5	1.6	43
2019_06	25	41	33	0	20.75	23	36	29.5	0	50.12
2019_07	26	39	32.5	0	21.88	24	36	30	0	49.19
2019_08	24	38	31	0	23.31	24	35	29.5	0	49.94
2019_09	22	36	29	0	29.5	22	33	27.5	0	58.62
2019_10	19	35	27	0	30.94	20	31	25.5	10.6	63.88
2019_11	15	29	22	0	37.31	16	28	22	1.3	58.38
2019_12	9	24	16.5	0	50.25	11	22	16.5	5.1	63.44
2020_01	7	20	13.5	0	54.25	9	19	14	12.9	68.25
2020_02	9	23	16	2	47	10	21	15.5	6.9	66.94
2020_03	13	27	20	0	34.19	12	24	18	5	61.31
2020_04	16	31	23.5	0	28.19	15	27	21	2.2	61.12
2020_05	21	37	29	0	21.38	18	31	24.5	1.1	55.12
2020_06	22	37	29.5	0	19.94	20	33	26.5	0	51.88
2020_07	25	38	31.5	0	22.25	24	36	30	0	53.06
2020_08	24	38	31	0	22.94	24	36	30	0	54.62
2020_09	23	38	30.5	0	25.5	24	35	29.5	0	61.19
2020_10	21	35	28	0	30	21	32	26.5	1.7	66.25
2020_11	12	27	19.5	0	48.19	15	26	20.5	14.2	64.12
2020_12	11	24	17.5	0	41.62	12	22	17	2.6	64.56
2021_01	9	23	16	0	41.75	11	21	16	5.3	63.38
2021_02	10	24	17	1.2	39.06	12	23	17.5	6.1	65.88
2021_03	12	27	19.5	0	29.44	12	25	18.5	3.3	60.69
2021_04	17	33	25	0	20.62	15	29	22	3	52.12
2021_05	23	39	31	0	16.62	20	34	27	0.4	45.81
2021_06	23	39	31	0	21.06	21	34	27.5	0	51.06
2021_07	25	39	32	0	22	24	36	30	0	48.69
2021_08	24	39	31.5	0	22.12	24	37	30.5	0	49.81
2021_09	22	36	29	0	30.19	22	33	27.5	0	56.62
2021_10	19	33	26	0	32.44	20	30	25	1.8	61.25
2021_11	15	30	22.5	0	37.94	16	28	22	15.1	62.38
2021_12	9	23	16	0	50.5	11	22	16.5	7.2	64.81
2022_01	5.8	17.9581	11.5677	3	51.81	2.55	21.2	10.9	46.21	67.12
2022_02	8.01786	21.375	14.6571	0.1	46.12	5.08	25.94	12.69	12.52	67.69
2022_03	10.229	24.4613	17.2419	0	32.69	4.66	29.94	13.33	20.18	61.88
2022_04	18.6833	35.7	27.2633	0	18.12	10.15	39.55	20.94	0.02	51.81
2022_05	21.4065	36.3355	29.029	0	19.62	11.98	38.25	23.73	0	48.44
2022_06	24.83	38.5867	32.08	0	23.19	18.1	42.52	28	0	50.25
2022_07	25.2581	38.5806	32.171	0	22.81	20.06	39.33	29.04	0.35	49.81
2022_08	26.4	38.9806	32.729	0	25.38	21.4	39.73	29.48	2.84	53.06
2022_09	20.4	44.6	30.98	0	27.19	18.98	37.23	27.46	3.29	57.06
2022_10	15.14	43.08	25.3	0	38.12	15.81	36.81	23.78	10.64	62.06
2022_11	10.1	30.95	19.62	0	43	11.58	28.23	19.13	5.68	64.25
2022_12	5.65	30.3	16.5	0	46.94	7.84	26.05	16.06	26.1	69.25
2023_01	8.19677	21.2548	14.2548	0	54.6516	9.99355	21.0484	16.0484	2	66.3161
2023_02	7.43571	20.8071	14.0714	0	46.2679	9.175	19.1179	14.5214	0.2	64.0393
2023_03	13.3097	28.0194	20.5935	0.3	32.0613	13.5419	25.371	18.8742	8.4	62.0774
2023_04	16.8833	32.5267	24.7933	0	23.3767	15.4167	28.01	20.8	4.6	62.2
2023_05	21.2065	35.3484	28.6613	0.8	22.6968	18.2452	30.5806	23.3968	0.5	62.9387
2023_06	25.89	39.7633	33.03	0	23.62	22.1867	34.4367	27.1933	0.7	64.0167
2023_07	26.4387	40.0935	33.6161	0	25.8387	23.9935	37.4774	29.829	0	65.2742
2023_08	26.4032	39.3516	33.0839	0	29.3839	24.371	35.7	29.3871	0	65.2387
2023_09	24.7133	38.2167	31.58	0	28.55	23.98	35.3033	28.9533	0.7	65.37
2023_10	20.5903	33.7	27.1226	0	39.7	21.4968	30.9484	26.0935	0.5	67.4935
2023_11	16.3633	29.49	22.8333	0	45.32	17.3433	28.12	22.9367	1.3	65.0167
2023_12	11.0161	24.1032	17.1806	0	57.129	12.9581	23.1613	18.8323	1.8	67.5097
